# Supplementary material for: Changing Trends in Hospital Admissions for Pulmonary Embolism in Spain from 2001 to 2018
Source: J Clin Med. 2020 Oct 7;9(10):3221. doi: 10.3390/jcm9103221 (PMC7599502; doi:10.3390/jcm9103221)
Supplement: Supplementary file 1 [file jcm-09-03221-s001.zip]

Archive with 2 entries (2 files):
- jcm-930607-Figures.pdf
- jcm-930607-Supplementary.docx
